# Supplementary material for: A Time Series Analysis Evaluating Antibiotic Prescription Rates in Long-Term Care during the COVID-19 Pandemic in Alberta and Ontario, Canada
Source: Antibiotics (Basel). 2022 Jul 26;11(8):1001. doi: 10.3390/antibiotics11081001 (PMC9330385; doi:10.3390/antibiotics11081001)
Supplement: Supplementary file 1 [file antibiotics-11-01001-s001.zip]

Archive with 1 entries (1 files):
- antibiotics-1829504-supplementary.pdf
